# Supplementary material for: Adulteration detection in cactus seed oil: Integrating analytical chemistry and machine learning approaches
Source: Curr Res Food Sci. 2025 Jan 22;10:100986. doi: 10.1016/j.crfs.2025.100986 (PMC11821398; doi:10.1016/j.crfs.2025.100986)
Supplement: Multimedia component 1 [file mmc1.xlsx]

## Sheet: Read me
Sheet	Content
1-Fatty acids	Mean values and Standard deviations of individual fatty acids (%).
2-Triacylglecyreols	Mean values and Standard deviations of individual triacylglycerol (%).
3-Tocochromanol	Mean values and Standard deviations of individual tocochromanol (%).
List of abbreviations
tr	trans
LOQ	limit of quantification
SO	Refined sunflower oil
Pl	Palmitic acid
St	Stearic acid
Ol	Oleic acid
Li	Linoleic acid
a-T	alpha-Tocopherol
a-T3	alpha-Tocotrienol
β-T	beta-Tocopherol
β-T3	beta-Tocotrienol
P8	Plastochromanol-8
γ-T	gamma-Tocopherol
γ-T3	gamma-Tocotrienol
δ-T	delta-Tocopherol
δ-T3	delta-Tocotrienol

## Sheet: 1-Fatty acids
	Mean Values (%)
	C14:0	C16:0	C16:1Δ9	C17:0	C18:0	C18:1Δ9tr	C18:1Δ9	C18:1Δ11	C18:2Δ9tr,12tr	C18:2Δ9,12	C18:3Δ9,12,15	C20:0	C20:1Δ11	C20:2Δ11,14	C21:0	C20:3Δ11,14,17	C22:0	C22:1Δ13	C20:5Δ5,8,11,14,17	C23:0	C24:0	C24:1Δ15
SO1	0.0741745	6.53773	0.109762	<LOQ	3.60307	0.2481	28.5293	1.00651	0.227931	58.1003	0.0818563	0.285529	0.150855	<LOQ	<LOQ	<LOQ	0.715192	<LOQ	<LOQ	<LOQ	0.217576	<LOQ
SO2	0.0660553	5.5956	0.0891754	<LOQ	3.16143	0.0682572	28.6449	1.20026	0.122674	59.1358	0.0925363	0.258649	0.162971	<LOQ	<LOQ	<LOQ	0.787377	<LOQ	<LOQ	<LOQ	0.326168	<LOQ
SO3	0.0703379	6.23568	0.115464	<LOQ	3.44986	0.060584	30.6571	1.24379	0.222108	55.9709	0.0928726	0.303062	0.157425	<LOQ	<LOQ	<LOQ	0.880288	<LOQ	<LOQ	<LOQ	0.336584	<LOQ
SO4	0.0629787	5.73246	0.0964755	<LOQ	3.39164	0.113405	32.6838	1.12971	0.281349	54.5886	0.0664307	0.295768	0.166953	<LOQ	<LOQ	<LOQ	0.88925	<LOQ	<LOQ	<LOQ	0.3499	<LOQ
SO5	0.0765164	6.47258	0.118731	<LOQ	3.42255	0.162267	30.4788	1.33127	0.251021	55.9724	0.0650904	0.28501	0.149688	<LOQ	<LOQ	<LOQ	0.779756	<LOQ	<LOQ	<LOQ	0.287731	<LOQ
SO6	0.0878155	6.45797	0.102138	<LOQ	3.37626	0.0881693	29.6537	0.986478	<LOQ	57.4009	0.07521	0.250695	0.144478	<LOQ	<LOQ	<LOQ	0.583586	<LOQ	<LOQ	<LOQ	0.170377	<LOQ
SO7	0.0501754	6.12668	0.109866	<LOQ	3.34678	0.0500988	28.749	1.88989	0.212112	57.7146	0.063218	0.277506	0.15061	<LOQ	<LOQ	<LOQ	0.796021	<LOQ	<LOQ	<LOQ	0.283475	<LOQ
SO8	0.0732901	6.48827	0.10776	<LOQ	3.1449	<LOQ	29.6119	1.86457	0.129871	57.2737	0.0928072	0.245014	0.151111	<LOQ	<LOQ	<LOQ	0.707789	<LOQ	<LOQ	<LOQ	0.209639	<LOQ
SO9	0.0792166	6.3986	0.115127	<LOQ	3.35706	0.0805242	28.7126	0.916638	<LOQ	56.6261	0.0565342	0.256914	0.137576	<LOQ	<LOQ	<LOQ	0.710973	<LOQ	<LOQ	<LOQ	0.248713	<LOQ
SO10	0.0832196	6.88047	0.117571	<LOQ	3.18165	0.0648184	30.0086	1.03209	<LOQ	57.3291	0.0938513	0.23084	0.140555	<LOQ	<LOQ	<LOQ	0.572267	<LOQ	<LOQ	<LOQ	0.170572	<LOQ
	Standard Deviation
	C14:0	C16:0	C16:1Δ9	C17:0	C18:0	C18:1Δ9tr	C18:1Δ9	C18:1Δ11	C18:2Δ9tr,12tr	C18:2Δ9,12	C18:3Δ9,12,15	C20:0	C20:1Δ11	C20:2Δ11,14	C21:0	C20:3Δ11,14,17	C22:0	C22:1Δ13	C20:5Δ5,8,11,14,17	C23:0	C24:0	C24:1Δ15
SO1	0.00362353	0.11867	0.0027984	-	0.044288	0.0326628	0.172379	0.0868343	0.0426666	0.360875	0.00230379	0.015993	0.00653582	-	-	-	0.0623333	0	-	-	0.0342915	-
SO2	0.00928793	0.195344	0.00319239	-	0.0089777	0.0235011	0.145257	0.137882	0.0226071	0.323351	0.00247699	0.00340518	0.00312178	-	-	-	0.0295885	0	-	-	0.0314356	-
SO3	0.00702852	0.127425	0.0010504	-	0.0404513	0.0154667	0.340966	0.176254	0.148914	0.226898	0.00409743	0.00101611	0.00170024	-	-	-	0.0395855	0	-	-	0.0364044	-
SO4	0.00200754	0.0208695	0.0024017	-	0.0241185	0.0152681	0.191845	0.162023	0.0459664	0.264935	0.00198265	0.00913462	0.00325362	-	-	-	0.0420384	0	-	-	0.0245067	-
SO5	0.00967292	0.287801	0.00514676	-	0.0352183	0.00535268	0.236024	0.148113	0.0257172	0.251156	0.00161634	0.0120577	0.00664866	-	-	-	0.0622998	0	-	-	0.0247825	-
SO6	0.00244788	0.61607	0.01376	-	0.0483067	0.0171207	0.467015	0.0461368	-	0.320866	0.00344807	0.0245078	0.014446	-	-	-	0.0205892	0	-	-	0.00853284	-
SO7	0.0152825	0.332181	0.0111265	-	0.0533904	-	0.390859	0.296701	0.0240707	0.0905719	0.00285584	0.00675331	0.00358642	-	-	-	0.0295423	0	-	-	0.0200853	-
SO8	0.00853709	0.163091	0.00436208	-	0.0833152	0	0.725446	0.419266	0.08115	0.14622	0.00357585	0.00803709	0.0012801	-	-	-	0.0950382	0	-	-	0.0190102	-
SO9	0.00411562	0.309949	0.00725027	-	0.0974636	0.00541974	0.71107	0.0422347	-	0.975393	0.0018894	0.0101467	0.00519467	-	-	-	0.033419	0	-	-	0.011442	-
SO10	0.00153965	0.0302563	0.00101831	-	0.0375626	0.0195106	0.136525	0.0941202	-	0.103558	0.00200349	0.00426997	0.000802841	-	-	-	0.0103041	0	-	-	0.00673243	-
	Notes
	- LOQ= 0.05 %
	- The following fatty acids were analyzed but not detectable:
	C4:0
	C6:0
	C8:0
	C10:0
	C11:0
	C12:0
	C13:0
	C14:1Δ9
	C15:0
	C15:1Δ10
	C16:1Δ7
	C17:1
	C18:3Δ6,9,12
	C20:3Δ8,11,14
	C20:4Δ5,8,11,14
	C22:2Δ13,16
	C22:6Δ4,7,10,13,16,19

## Sheet: 2-Triacylglecerols
	Mean Values (%)
Sample	PaOlPa	PaLiPa	PaOlSt	PaOlOl	PaLiSt	PaLiOl	PaLiLi	StOlOl	OlOlOl	StLiOl	OlLiOl	LiLiOl	LiLiLi
SO1	0.523517	1.62814	0.427909	3.24049	1.41357	9.0762	12.4822	1.16166	7.4914	3.07679	12.0057	26.6511	20.8213
SO2	0.385774	1.30317	0.337929	2.85724	1.19161	8.58793	11.1744	0.974432	6.8877	2.89422	13.5319	29.4846	20.3891
SO3	0.552367	1.5401	0.469483	3.78546	1.38767	9.40163	11.38	1.34191	8.5783	3.17202	13.6264	26.6149	18.1499
SO4	0.446518	1.25433	0.389214	3.81234	1.19886	8.11866	10.1841	1.86584	11.8882	3.46401	13.3752	25.821	18.1817
SO5	0.540537	1.51607	0.453871	3.73801	1.37442	9.39402	11.36	1.31321	8.46397	3.1376	13.7208	26.7831	18.2044
SO6	0.466729	1.45372	0.413554	3.37937	1.30999	8.65798	11.705	1.31454	8.96468	2.98682	12.4849	26.6366	20.2261
SO7	0.520195	1.55182	0.438487	3.38831	1.36306	9.45633	11.7733	1.15238	7.1096	3.1125	13.6161	27.466	19.052
SO8	0.474366	1.50646	0.380308	3.43215	1.27314	8.9446	11.7425	1.14499	8.73361	2.86152	12.6844	27.1404	19.6816
SO9	0.516726	1.56084	0.435961	3.34592	1.39489	9.4757	11.7872	1.11905	6.94149	3.13119	13.6012	27.5904	19.0995
SO10	0.463278	1.47403	0.376397	3.37138	1.26651	8.7737	11.4836	1.32154	8.91062	3.17108	12.8084	27.0765	19.503
	Standard Deviation
Sample	PaOlPa	PaLiPa	PaOlSt	PaOlOl	PaLiSt	PaLiOl	PaLiLi	StOlOl	OlOlOl	StLiOl	OlLiOl	LiLiOl	LiLiLi
SO1	0.000911793	0.00489951	0.0124274	0.0149812	0.000845266	0.0339893	0.0370549	0.0130009	0.0237658	0.0194884	0.00754888	0.0254372	0.141786
SO2	0.00576307	0.00830348	0.0111131	0.00773807	0.0330968	0.00665869	0.0159905	0.00976065	0.00243076	0.0366431	0.0344761	0.0327466	0.0896872
SO3	0.00502264	0.00957708	0.0032434	0.00470492	0.00714769	0.00587093	0.00235347	0.00786919	0.0176521	0.00537846	0.0209747	0.0382235	0.0813773
SO4	0.004444	0.0101456	0.00602346	0.0206627	0.00322168	0.0388376	0.0545885	0.015912	0.0113834	0.0268926	0.0170668	0.0843983	0.161787
SO5	0.00478569	0.0138591	0.0066553	0.00766643	0.000518229	0.0261362	0.01309	0.0223276	0.0218892	0.0450733	0.0173819	0.00520956	0.0287514
SO6	0.00289432	0.0102103	0.00323549	0.0154978	0.00209066	0.0325279	0.0405494	0.00541913	0.00582447	0.0125229	0.0269142	0.0508996	0.0778287
SO7	0.00187327	0.00520091	0.00591183	0.0154026	0.0298397	0.0468858	0.00224024	0.00131357	0.0225979	0.035961	0.0232655	0.032765	0.0130291
SO8	0.00260141	0.00884528	0.0103451	0.000758523	0.0318925	0.00451063	0.0127609	0.0272202	0.00233739	0.00255941	0.0234407	0.0617682	0.0313098
SO9	0.00521465	0.00716459	0.0170167	0.00793911	0.00396748	0.0118922	0.00200831	0.00612145	0.00636122	0.0109116	0.0220136	0.0115525	0.00298348
SO10	0.0145209	0.0217795	0.00329445	0.0760748	0.0372003	0.179208	0.225911	0.234383	0.224237	0.379271	0.119913	0.12715	0.272664
	Notes
	- LOQ= 0.05 %
	- The following triacylglycerol were analyzed but not detectable:
	StOlSt

## Sheet: 3-Tocochromanols
	Mean Values (%)
Sample	α-T	β-T	γ-T	P8	γ-T3
SO1	96.5935	2.24215	0.430162	0.626037	<LOQ
SO2	96.2322	2.2565	0.882935	0.522977	<LOQ
SO3	96.4885	2.06452	0.722942	0.572732	<LOQ
SO4	96.6842	2.17544	0.445633	0.553509	<LOQ
SO5	96.7874	2.06244	0.425396	0.614229	<LOQ
SO6	96.4747	2.25761	0.491483	0.651633	<LOQ
SO7	96.9822	2.13117	0.282743	0.529718	<LOQ
SO8	96.1185	2.28398	0.839499	0.607881	<LOQ
SO9	96.9914	2.22331	<LOQ	0.631219	<LOQ
SO10	95.9765	2.34677	0.888869	0.644289	<LOQ
	Standard Deviation
Sample	α-T	β-T	γ-T	P8	γ-T3
SO1	0.0481456	0.0503431	0.068596	0.0926047	-
SO2	0.113132	0.0130463	0.0577349	0.0573993	-
SO3	0.177172	0.0276583	0.0617012	0.0658355	-
SO4	0.0257192	0.0037875	0.00098769	0.00416497	-
SO5	0.156654	0.0140225	0.0429505	0.0824039	-
SO6	0.124025	0.0209865	0.0794621	0.00916943	-
SO7	0.0724038	0.0186546	0.030214	0.0170709	-
SO8	0.0307611	0.00346436	0.00403453	0.015879	-
SO9	0.0573619	0.0177073	-	0.0217448	-
SO10	0.071916	0.0146454	0.0108786	0.0335346	-
	Notes
	- LOQ= 2mg/kg oil
	- The following tocochromnols were analyzed but not detectable:
	α-T3
	β-T3
	δ-T
	δ-T3
